# Supplementary material for: Lacticaseibacillus paracasei GM-080 Ameliorates Allergic Airway Inflammation in Children with Allergic Rhinitis: From an Animal Model to a Double-Blind, Randomized, Placebo-Controlled Trial
Source: Cells. 2023 Feb 28;12(5):768. doi: 10.3390/cells12050768 (PMC10000597; doi:10.3390/cells12050768)
Supplement: Supplementary file 1 [file cells-12-00768-s001.zip]

Archive with 1 entries (1 files):
- cells-2195174-supplementary.pdf
